# Supplementary material for: Information Retrieval from Photoplethysmographic Sensors: A Comprehensive Comparison of Practical Interpolation and Breath-Extraction Techniques at Different Sampling Rates
Source: Sensors (Basel). 2022 Feb 13;22(4):1428. doi: 10.3390/s22041428 (PMC8877143; doi:10.3390/s22041428)
Supplement: Supplementary file 1 [file sensors-22-01428-s001.zip]

Archive with 1 entries (1 files):
- sensors-1557580-supplementary-done.pdf
